# Supplementary material for: MicroRNA expression associated with low-grade cervical intraepithelial neoplasia outcomes
Source: J Cancer Res Clin Oncol. 2023 Jul 8;149(13):11969–78. doi: 10.1007/s00432-023-05023-3 (PMC10465678; doi:10.1007/s00432-023-05023-3)
Supplement: Supplementary file 2 — Supplementary file2 (XLSX 16 KB) [file 432_2023_5023_MOESM2_ESM.xlsx]

## Sheet: Query Result
Supplemental Information 2. MiRPathDB GENE ONTOLOGY: BIOLOGICAL PROCESSES query results.
Pathway
Cell Development
neurogenesis
generation of neurons
neuron differentiation
positive regulation of gene expression
positive regulation of transcription, DNA-templated
positive regulation of RNA biosynthetic process
positive regulation of nucleic acid-templated transcription
cell morphogenesis involved in differentiation
cell morphogenesis involved in neuron differentiation
axon development
axonogenesis
cell morphogenesis
neuron projection morphogenesis
cell part morphogenesis
cell projection morphogenesis
neuron development
neuron projection development
chemical synaptic transmission
modulation of chemical synaptic transmission
cell-cell signaling
central nervous system development
positive regulation of transcription by RNA polymerase II
positive regulation of cellular biosynthetic process
positive regulation of macromolecule biosynthetic process
regulation of cell differentiation
cell migration
locomotion
anatomical structure morphogenesis
regulation of transcription by RNA polymerase II
nervous system development
regulation of cellular component organization
negative regulation of gene expression
brain development
head development
negative regulation of biosynthetic process
negative regulation of transcription by RNA polymerase II
negative regulation of transcription, DNA-templated
negative regulation of RNA biosynthetic process
negative regulation of nucleic acid-templated transcription
anatomical structure formation involved in morphogenesis
cell adhesion
cell motility
regulation of cellular localization
tube development
tube morphogenesis
positive regulation of cell differentiation
regulation of neurogenesis
regulation of neuron differentiation
regulation of intracellular signal transduction
cell projection organization
regulation of cell morphogenesis
negative regulation of cellular metabolic process
phosphorylation
morphogenesis of a branching epithelium
morphogenesis of a branching structure
urogenital system development
kidney development
renal system development
positive regulation of MAPK cascade
positive regulation of intracellular signal tranduction
regulation of developmental growth
regulation of growth
developmental cell growth
developmental growth involved in morphogenesis
regulation of kinase activity
regulation of protein kinase activity
response to organonitrogen compound
connective tissue development
apoptotic process
regulation of apoptotic process
regulation of programmed cell death
positive regulation of developmental growth
regulation of cell death
ameboidal type cel migration
positive regulation of programmed cell death
muscle cell differentiation
striated muscle cell differentiation
Notch signaling pathway
regulation of myotube differentiation
regulation of striated muscle cell differentiation
myeloid cell differentiation
regulation of membrane potential
positive regulation of cell adhesion
hemopoeisis
immune system development
cellular response to lipid
cellular response to organic cyclic compound
dephosphorylation
positive regulation of cell migration
positive regulation of cellular component movement
positive regulation of GTPase activity
regulation of GTPase activity
cell junction assembly
positive regulation of hydrolase activity
positive regulation of axonogenesis
chemotaxis
regulation of cell adhesion
learning or memory
regulation of exocytosis
regulation of regulated secretory pathway
neuron death
regualtion of neuron death
neuron projection extension
axon extension
regulation of axon extension
regulation of intracellular transport
skeletal system morphogenesis
carbohydrate homeostasis
glucose homeostasis
limb development
limb morphogenesis
endosomal transport
cardiac chamber development
Cardiac septum development
homophilic ell adhesion via plasma membrane adhesion molecules
cell-cell adhesion
divalent inorganic cation transport
divalent metal ion transport
cellular response to growthfactor stimulus
Response to growthfactor
dendrite development
dendrite moprphogenesis
establishment of vesicle localization
vesicle localization
regulation of neurotransmitter signals
regulation of synaptic vesicle cycle
synapse assembly
adherns junction assembly
adherens junction organization
amnimal organ morphogenesis
embryonic morphogenesis
ion transmebrane transport
ion transport
transmembrane transport
cation transport
cation transmembrane transport
inorganic cation transmembrane transport
metal ion transport
regulation of ion transport
cardiac conduction
regulation of ion transmembrane transport
positive regulation of neurogenesis
positive regulation of neuron differentiation
transmembrane receptor protein tyrosine kinase signaling pathway
positive regulation of cell projection organization
positive regulation of neuron projection development
cellular response to hormone stimulus
response to hormone
blood vessel morphogenesis
regulation of cell size
regulation of cellular component size
homeostatic process
regulation of cellular protein localization
regulation of protein localization
angiogenesis
regulation of organelle organization
actin filament organization
regulation of actin cytoskeleton organization
supramolecular fiber organization
chemical homeostasis
regulation of actin filament based process
forebrain development
telencephalon development
cellular protein localization
central nervous system neuron differentiation
neuron migration
regulation of cell matrix adhesion
regulation of cell substrate adhesion
chordate embryonic development
embryo development ending in birth or egg hatching
heart development
muscle structure development
Wnt Signaling Pathway
cell-cell signaling by Wnt
synaptic vesicle cycle
vesicle mediated transport in synapse
neurotransmitter secretion
neurotransmitter transport
regulation of cell population and proliferation
synaptic vesicle transport
calcium ion regulation exocytosis
synaptic vesicle exocytosis
regulation of vesicle mediated transport
morphogenesis of an epithelium
tissue morphogensis
Rho protein signal transduction
regulation of Rho protein signal transduction
regulation of cell growth
cytoskeleton organization
protein autophosphorylation
glial cell differentiation
gliogenesis
negative regulation of cell differentiation
posative regulation of cell population differentiation
negative regulation of neurogenesis
negative regulation of neuron differentiation
behavior
regulation of synaptic plasticity
gland development
mammory gland development
regulation of phosphorour metabolic process
regulation of phosphorylation
protein phosphorylation
regulation of protein phosphorylation
positive regulation of catalytic activity
membrane organization
positive regulation of phosphorylation
positive regulation of protein phosphorylation
positive regulation of protein modification process
positive regulation of cellular protein metabolic process
positive regulation of protein metabolic process
synapse organization
cell matrix adhesion
cell substrate adhesion
establishment of localization in cell
intracellular transport
vesicle mediated transport
actin cytoskeleton organization
actin filament based process
axon guidence
neuron projection guidence
Regulation of Ras protein Signal transduction
regulation of small GTPase mediated signal transduction
Ras protein signal transduction
small GTPase mediated signal transduction
blood vessel development
cardiovascular system development
vasculature development
regulation of cell migration
regulation of locomotion
regulation of cell motility
regulation of cellular componet movement
skeletal system development
negative regulation of signal transduction
negative regulation of signaling
positive regulation of cell development
cell population proliferation
cell surface receptor signaling pathway involved in cell-cell signaling
regulation of neuron projection development
regulation of cell projection organization
regulation of plasma membrane bounded cell projection organization
developmental growth
regulation of axonogenesis
enzyme linked receptor protein signaling pathway
positive regulation of signal transduction
